# Supplementary material for: Trapping of Small Molecules within Single or Double Cyclo[18]carbon Rings
Source: Molecules. 2023 Feb 25;28(5):2157. doi: 10.3390/molecules28052157 (PMC10004474; doi:10.3390/molecules28052157)
Supplement: Supplementary file 1 [file molecules-28-02157-s001.zip]

Archive with 1 entries (1 files):
- molecules-2206709-supplementary.pdf
